# Supplementary material for: Persuasion effect of corporate social responsibility initiatives in professional sport franchise: Moderating effect analysis
Source: PLoS One. 2020 Dec 7;15(12):e0243579. doi: 10.1371/journal.pone.0243579 (PMC7721180; doi:10.1371/journal.pone.0243579)
Supplement: S1 File — (XLSX) [file pone.0243579.s003.xlsx]

## Sheet: 工作表1
DV	Ftextimage	DV	Fcenper	DV	Ttextimage	DV	Tcenper
4	1	4	1	3	1	2	1
3	1	3	1	4	1	3	1
5	1	5	1	2	1	5	1
2	1	5	1	4	1	4	1
3	1	3	1	3	1	5	1
4	1	3	1	2	1	5	1
3	1	3	2	4	1	5	1
5	1	1	2	2	2	1	2
5	1	2	2	1	2	2	2
3	2	3	2	2	2	1	2
1	2	3	2	2	2	1	2
1	2	1	2	2	2	1	2
1	2	2	2	1	2	1	2
1	2			3	2	1	2
1	2
1	2
1	2
1	2
